# Supplementary material for: Mate Choice in Western Mosquitofish (Gambusia affinis) in Response to Virtual Mates: A Method for the Investigation of Fish Mate Choice Using Maya 3D Simulation Technology
Source: Animals (Basel). 2024 Nov 22;14(23):3369. doi: 10.3390/ani14233369 (PMC11640169; doi:10.3390/ani14233369)
Supplement: Supplementary file 1 [file animals-14-03369-s001.zip]

Archive with 3 entries (3 files):
- Female 3D simulation animation.mp4
- Male 3D simulation animation.mp4
- Supplementary Materials.pdf
